# Supplementary material for: A Nonlinear Relation between Body Mass Index and Long-Term Poststroke Functional Outcome—The Importance of Insulin Resistance, Inflammation, and Insulin-like Growth Factor-Binding Protein-1
Source: Int J Mol Sci. 2024 Apr 30;25(9):4931. doi: 10.3390/ijms25094931 (PMC11084577; doi:10.3390/ijms25094931)
Supplement: Supplementary file 1 [file ijms-25-04931-s001.zip]

Archive with 1 entries (1 files):
- ijms-2930999-supplementary.pdf
